# Supplementary material for: Sequential Early-Life Infections Alter Peripheral Blood Transcriptomics in Aging Female Mice but Not the Response to De Novo Infection with Influenza Virus or M. tuberculosis
Source: Immunohorizons. 2023 Aug 9;7(8):562–76. doi: 10.4049/immunohorizons.2200066 (PMC10587504; doi:10.4049/immunohorizons.2200066)
Supplement: Supplemental 2 (XLSX) [file IH_2200066_Supplemental_2.xlsx]

## Sheet: Suppl Table 1 - FDR <=0.1
Up-regulated: 169 transcripts/150 unique gene symbols							Down-regulated: 42 transcripts and gene symbols
Symbol	GeneName (169 transcripts selected, 150 gene symbols	FDR	p-value	FC	ZR		Symbol	GeneName	FDR	p-value	FC	ZR
Klrg1	killer cell lectin-like receptor subfamily G, member 1	1e-05	1e-05	4.14	6.93		Arhgef17	Rho guanine nucleotide exchange factor (GEF) 17	0.0042	1e-05	-1.42	-1.78
Klrg1	killer cell lectin-like receptor subfamily G, member 1	1e-05	1e-05	2.83	4.99		Pik3c2b	phosphoinositide-3-kinase, class 2, beta polypeptide	0.0042	1e-05	-1.38	-1.64
Kcnj8	potassium inwardly-rectifying channel, subfamily J, member 8	1e-05	1e-05	3.53	6.35		Tceal6	transcription elongation factor A (SII)-like 6	0.0042	1e-05	-1.56	-2.04
Cd8b1	CD8 antigen, beta chain 1	1e-05	1e-05	2.48	4.51		Hsd3b7	hydroxy-delta-5-steroid dehydrogenase, 3 beta- and steroid delta-isomerase 7	0.0056	1e-05	-1.25	-1.12
Gm8369	predicted gene 8369	0.0018	1e-05	1.66	2.44		Gm16026	predicted pseudogene 16026	0.0122	1e-05	-1.85	-2.57
Hcst	hematopoietic cell signal transducer	0.0018	1e-05	1.44	1.63		Morn4	MORN repeat containing 4	0.0226	0.0001	-1.46	-2
Hcst	hematopoietic cell signal transducer	0.0029	1e-05	1.44	1.62		Olfr1348	olfactory receptor 1348	0.0231	0.0001	-1.61	-2.09
Hid1	HID1 domain containing	0.0042	1e-05	3.06	5.94		Tubb4b	tubulin, beta 4B class IVB	0.0436	0.0001	-1.17	-0.72
Stat4	signal transducer and activator of transcription 4	0.0042	1e-05	1.61	2.38		Setd5	SET domain containing 5	0.0467	0.0002	-1.53	-2.16
Hcst	hematopoietic cell signal transducer	0.0042	1e-05	1.4	1.53		Kcnk6	potassium inwardly-rectifying channel, subfamily K, member 6	0.0515	0.0002	-1.41	-1.79
Slc20a1	solute carrier family 20, member 1	0.0042	1e-05	1.51	1.91		Nbea	neurobeachin	0.0528	0.0002	-1.55	-2.04
Il7r	interleukin 7 receptor	0.0049	1e-05	2.01	4.12		Gm32793	predicted gene, 32793	0.0567	0.0002	-1.45	-1.7
Il18r1	interleukin 18 receptor 1	0.0049	1e-05	2.12	3.75		Tg	thyroglobulin	0.0579	0.0002	-1.49	-2.06
Fam189b	family with sequence similarity 189, member B	0.0052	1e-05	1.82	3.08		Mtap	methylthioadenosine phosphorylase	0.0615	0.0003	-1.42	-1.82
Hcst	hematopoietic cell signal transducer	0.0052	1e-05	1.39	1.5		C78532	expressed sequence C78532	0.0657	0.0003	-1.38	-1.65
Gzmk	granzyme K	0.0056	1e-05	2.56	5.39		Zbtb20	zinc finger and BTB domain containing 20	0.0691	0.0003	-1.4	-1.75
Ms4a4b	membrane-spanning 4-domains, subfamily A, member 4B	0.0056	1e-05	2.07	3.59		Sipa1l3	signal-induced proliferation-associated 1 like 3	0.0723	0.0004	-1.4	-1.4
Dnajc15	DnaJ (Hsp40) homolog, subfamily C, member 15	0.0056	1e-05	1.68	2.46		Rpl28	ribosomal protein L28	0.0736	0.0004	-1.12	-0.57
Klrd1	killer cell lectin-like receptor, subfamily D, member 1	0.0056	1e-05	1.79	2.77		Misp3	MISP family member 3	0.0757	0.0005	-1.49	-1.87
Ralgds	ral guanine nucleotide dissociation stimulator	0.0081	1e-05	1.62	2.61		Arr3	arrestin 3, retinal	0.0757	0.0005	-1.6	-2.27
Pkib	protein kinase inhibitor beta, cAMP dependent, testis specific	0.0083	1e-05	1.81	3.01		Kif22	kinesin family member 22	0.0757	0.0005	-1.37	-1.5
Lime1	Lck interacting transmembrane adaptor 1	0.0099	1e-05	1.67	2.54		Per2	period circadian clock 2	0.0757	0.0004	-1.37	-1.62
H2-Q10	histocompatibility 2, Q region locus 10	0.01	1e-05	1.67	2.4		Speg	SPEG complex locus	0.0757	0.0004	-1.52	-1.98
Ldb1	LIM domain binding 1	0.0108	1e-05	1.29	1.22		Gm13275	predicted gene 13275	0.0771	0.0005	-1.37	-1.51
Prps1l3	phosphoribosyl pyrophosphate synthetase 1-like 3	0.0156	1e-05	1.37	1.56		Eif3k	eukaryotic translation initiation factor 3, subunit K	0.0796	0.0006	-1.2	-0.87
Snhg8	small nucleolar RNA host gene 8	0.0156	1e-05	1.42	1.61		Rnf212	ring finger protein 212	0.0828	0.0006	-1.42	-2.02
Rbm39	RNA binding motif protein 39	0.0173	1e-05	1.37	1.44		Ptov1	prostate tumor over expressed gene 1	0.084	0.0006	-1.17	-0.74
Fam101b	family with sequence similarity 101, member B	0.0182	1e-05	1.56	2.24		Tecpr2	tectonin beta-propeller repeat containing 2	0.0846	0.0006	-1.4	-1.57
Cd55	CD55 antigen	0.0182	1e-05	1.52	2.04		Rrm2	ribonucleotide reductase M2	0.0877	0.0007	-1.41	-1.84
Paqr7	progestin and adipoQ receptor family member VII	0.0182	1e-05	1.46	1.76		Dnase1l3	deoxyribonuclease 1-like 3	0.0948	0.0008	-1.47	-2.02
Cd55	CD55 antigen	0.0182	1e-05	1.42	1.71		Ptchd4	patched domain containing 4	0.0948	0.0008	-1.48	-1.91
Cd3e	CD3 antigen, epsilon polypeptide	0.0185	1e-05	1.36	1.54		Cdc42ep4	CDC42 effector protein (Rho GTPase binding) 4	0.0964	0.0009	-1.18	-0.8
Gzmm	granzyme M (lymphocyte met-ase 1)	0.0185	1e-05	2.6	4.74		Gm16838	predicted gene, 16838	0.0964	0.0009	-2.06	-2.68
Atg16l2	autophagy related 16-like 2 (S. cerevisiae)	0.0185	1e-05	1.41	1.7		Hamp2	hepcidin antimicrobial peptide 2	0.0964	0.0009	-1.62	-2.24
Haus3	HAUS augmin-like complex, subunit 3	0.0185	1e-05	1.41	1.53		Naprt	nicotinate phosphoribosyltransferase	0.0964	0.0009	-1.36	-1.58
Golm1	golgi membrane protein 1	0.0185	1e-05	1.51	2.13		Pdzd11	PDZ domain containing 11	0.0964	0.0009	-1.2	-0.84
Spast	spastin	0.0185	1e-05	1.15	0.66		Prph2	peripherin 2	0.0964	0.0009	-1.33	-1.42
Tnfrsf25	tumor necrosis factor receptor superfamily, member 25	0.02	1e-05	2.17	4.13		Slc25a14	solute carrier family 25 (mitochondrial carrier, brain), member 14	0.0964	0.0009	-1.43	-1.73
Tes	testis derived transcript	0.02	1e-05	1.6	2.49		Smad4	SMAD family member 4	0.0964	0.0009	-2.87	-3.28
Nudt6	nudix (nucleoside diphosphate linked moiety X)-type motif 6	0.021	1e-05	1.35	1.48		Txn2	thioredoxin 2	0.0964	0.0008	-1.26	-1.05
Cd6	CD6 antigen	0.0226	0.0001	1.83	2.83		Zfp105	zinc finger protein 105	0.0989	0.001	-1.4	-1.66
Sh2d1a	SH2 domain containing 1A	0.0226	0.0001	1.96	3.25		Spata7	spermatogenesis associated 7	0.0999	0.001	-1.4	-1.66
Prcc	papillary renal cell carcinoma (translocation-associated)	0.0226	0.0001	1.6	2.52
Ms4a4b	membrane-spanning 4-domains, subfamily A, member 4B	0.0226	0.0001	1.98	3.42
Peli1	pellino 1	0.0269	0.0001	1.51	2.01
Cd3g	CD3 antigen, gamma polypeptide	0.0327	0.0001	1.68	2.67
Wdr95	WD40 repeat domain 95	0.0327	0.0001	2	3.43
Ubxn7	UBX domain protein 7	0.0408	0.0001	1.41	1.7
Itk	IL2 inducible T cell kinase	0.0408	0.0001	1.98	3.98
Ddb2	damage specific DNA binding protein 2	0.0408	0.0001	1.37	1.44
Gzma	granzyme A	0.0408	0.0001	1.8	3.02
Galnt6	UDP-N-acetyl-alpha-D-galactosamine:polypeptide N-acetylgalactosaminyltransferase 6	0.0408	0.0001	1.53	2.23
Hopx	HOP homeobox	0.0411	0.0001	1.6	2.33
Pmm1	phosphomannomutase 1	0.0422	0.0001	1.4	1.71
Fkbp3	FK506 binding protein 3	0.0429	0.0001	1.43	1.62
Pxdc1	PX domain containing 1	0.0434	0.0001	1.5	1.86
Mpnd	MPN domain containing	0.0434	0.0001	1.42	1.63
Crlf3	cytokine receptor-like factor 3	0.0436	0.0001	1.44	1.7
BC037034	cDNA sequence BC037034	0.0436	0.0001	1.34	1.46
Cst7	cystatin F (leukocystatin)	0.0467	0.0002	1.77	2.92
Cish	cytokine inducible SH2-containing protein	0.0475	0.0002	2.14	3.97
Daf2	decay accelerating factor 2	0.0475	0.0002	1.38	1.6
Cd69	CD69 antigen	0.0515	0.0002	2.18	4.07
Rab3ip	RAB3A interacting protein	0.0515	0.0002	1.51	2.24
Rnf125	ring finger protein 125	0.0579	0.0002	1.49	2.18
Traf4	TNF receptor associated factor 4	0.0579	0.0002	1.36	1.45
Zkscan14	zinc finger with KRAB and SCAN domains 14	0.0579	0.0002	1.28	1.22
Sugt1	SGT1, suppressor of G2 allele of SKP1 (S. cerevisiae)	0.0579	0.0002	1.42	1.6
Rgcc	regulator of cell cycle	0.0603	0.0002	1.45	1.72
Insl6	insulin-like 6	0.0612	0.0003	1.7	2.79
Gpr68	G protein-coupled receptor 68	0.0615	0.0003	2.09	3.72
Kin	antigenic determinant of rec-A protein	0.0621	0.0003	1.26	1.13
Klk8	kallikrein related-peptidase 8	0.0632	0.0003	1.68	3.05
Thy1	thymus cell antigen 1, theta	0.0668	0.0003	1.97	3.72
Nae1	NEDD8 activating enzyme E1 subunit 1	0.0669	0.0003	1.59	2.66
Baiap3	BAI1-associated protein 3	0.0676	0.0003	1.99	3.36
Mppe1	metallophosphoesterase 1	0.0676	0.0003	1.18	0.77
Leng1	leukocyte receptor cluster (LRC) member 1	0.0689	0.0003	1.36	1.63
AI467606	expressed sequence AI467606	0.069	0.0003	1.61	2.48
Skap1	src family associated phosphoprotein 1	0.0691	0.0003	1.78	2.98
Lef1	lymphoid enhancer binding factor 1	0.0691	0.0003	1.76	3.58
Terf2ip	telomeric repeat binding factor 2, interacting protein	0.0723	0.0004	1.5	2.09
Ccl5	chemokine (C-C motif) ligand 5	0.0723	0.0004	1.92	3.69
Slco3a1	solute carrier organic anion transporter family, member 3a1	0.0723	0.0004	1.75	3.14
Gramd1a	GRAM domain containing 1A	0.0723	0.0004	1.48	2.08
Il27ra	interleukin 27 receptor, alpha	0.0723	0.0004	1.43	1.94
Gpatch11	G patch domain containing 11	0.0723	0.0004	1.4	1.63
Rpl5	ribosomal protein L5	0.0723	0.0004	1.22	0.97
Vamp3	vesicle-associated membrane protein 3	0.0723	0.0004	1.77	2.34
Nt5dc1	5'-nucleotidase domain containing 1	0.0723	0.0004	1.33	1.38
Smap2	small ArfGAP 2	0.0723	0.0004	1.2	0.87
Saraf	store-operated calcium entry-associated regulatory factor	0.0735	0.0004	1.28	1.14
Npm3	nucleoplasmin 3	0.0757	0.0004	1.42	1.72
Rbmx2	RNA binding motif protein, X-linked 2	0.0757	0.0004	1.44	1.78
Adgrg5	adhesion G protein-coupled receptor G5	0.0757	0.0005	1.91	3.35
Lck	lymphocyte protein tyrosine kinase	0.0757	0.0005	1.83	3
Trp53i13	transformation related protein 53 inducible protein 13	0.0757	0.0005	1.65	2.68
Satb1	special AT-rich sequence binding protein 1	0.0757	0.0004	1.63	2.58
Dtd1	D-tyrosyl-tRNA deacylase 1	0.0757	0.0004	1.49	2.09
Gpr171	G protein-coupled receptor 171	0.0757	0.0005	1.56	2.06
Sesn1	sestrin 1	0.0757	0.0005	1.31	1.28
Rpl5	ribosomal protein L5	0.0757	0.0004	1.21	0.95
Setd4	SET domain containing 4	0.0757	0.0004	1.59	2.15
Herc4	hect domain and RLD 4	0.0757	0.0005	1.17	0.72
Nek8	NIMA (never in mitosis gene a)-related expressed kinase 8	0.0764	0.0005	1.4	1.58
Armc7	armadillo repeat containing 7	0.0771	0.0005	1.6	2.33
Cgrrf1	cell growth regulator with ring finger domain 1	0.0771	0.0005	1.53	2.21
Tra2b	transformer 2 beta homolog (Drosophila)	0.0771	0.0005	1.3	1.22
Znrf2	zinc and ring finger 2	0.0771	0.0005	1.24	0.95
Cd3d	CD3 antigen, delta polypeptide	0.0771	0.0005	1.8	3.06
Ccpg1	cell cycle progression 1	0.0771	0.0005	1.28	1.25
Xlr4b	X-linked lymphocyte-regulated 4B	0.078	0.0005	1.43	1.79
Cd3d	CD3 antigen, delta polypeptide	0.0781	0.0005	1.76	2.95
Rbm39	RNA binding motif protein 39	0.0785	0.0005	1.38	1.47
Syf2	SYF2 homolog, RNA splicing factor (S. cerevisiae)	0.079	0.0005	1.26	1.04
Gtf2h5	general transcription factor IIH, polypeptide 5	0.0796	0.0005	1.22	1
Nkg7	natural killer cell group 7 sequence	0.0803	0.0006	1.8	2.97
Rpl5	ribosomal protein L5	0.0803	0.0006	1.22	0.94
Sh2d1a	SH2 domain containing 1A	0.0828	0.0006	1.68	2.48
Ube2k	ubiquitin-conjugating enzyme E2K	0.0828	0.0006	1.26	1.14
Rpl5	ribosomal protein L5	0.0828	0.0006	1.22	0.96
Fam78a	family with sequence similarity 78, member A	0.0828	0.0006	1.51	2.07
Ttc39c	tetratricopeptide repeat domain 39C	0.0831	0.0006	1.61	2.27
Ifng	interferon gamma	0.0859	0.0007	1.64	2.91
Ccdc174	coiled-coil domain containing 174	0.0859	0.0007	1.27	1.16
Tcf7	transcription factor 7, T cell specific	0.0859	0.0007	1.7	3.12
Med6	mediator complex subunit 6	0.0859	0.0007	1.26	1.13
Xlr4a	X-linked lymphocyte-regulated 4A	0.0859	0.0007	1.7	2.41
H2-Q10	histocompatibility 2, Q region locus 10	0.0859	0.0007	1.58	2.08
Klf6	Kruppel-like factor 6	0.0877	0.0007	1.43	1.72
Rpl5	ribosomal protein L5	0.0889	0.0007	1.21	0.92
Xlr4b	X-linked lymphocyte-regulated 4B	0.0889	0.0007	1.62	2.28
Kctd10	potassium channel tetramerisation domain containing 10	0.0889	0.0007	1.48	1.93
Ccnl2	cyclin L2	0.0914	0.0007	1.38	1.65
Tagap	T cell activation Rho GTPase activating protein	0.0941	0.0008	1.46	1.74
Sirt4	sirtuin 4	0.0945	0.0008	1.46	1.83
Klrk1	killer cell lectin-like receptor subfamily K, member 1	0.0945	0.0008	1.46	1.86
Esyt2	extended synaptotagmin-like protein 2	0.0948	0.0008	1.46	1.96
Dnajc9	DnaJ (Hsp40) homolog, subfamily C, member 9	0.0954	0.0008	1.52	1.95
Serpinb1c	serine (or cysteine) peptidase inhibitor, clade B, member 1c	0.0954	0.0008	1.34	1.59
Zfp1	zinc finger protein 1	0.0964	0.0009	1.46	1.82
Rpl4	ribosomal protein L4	0.0964	0.0008	1.25	1.05
Gm4208	predicted gene 4208	0.0964	0.0009	1.66	2.74
Snapin	SNAP-associated protein	0.0964	0.0009	1.57	2.48
Sfn	stratifin	0.0964	0.0009	1.55	2.44
Mgat2	mannoside acetylglucosaminyltransferase 2	0.0964	0.0009	1.56	2.26
Slc9a9	solute carrier family 9 (sodium/hydrogen exchanger), member 9	0.0964	0.0009	1.53	2.2
Sell	selectin, lymphocyte	0.0964	0.0009	1.45	1.75
Gm15421	ribosomal protein L22 like 1 pseudogene	0.0964	0.0009	1.41	1.7
Ppp2r2a	protein phosphatase 2, regulatory subunit B, alpha	0.0964	0.0009	1.34	1.45
Dnaja1	DnaJ (Hsp40) homolog, subfamily A, member 1	0.0964	0.0009	1.61	2.32
Rps18	ribosomal protein S18	0.0964	0.0009	1.52	2.28
Rps18	ribosomal protein S18	0.0964	0.0009	1.5	2.24
Rps18	ribosomal protein S18	0.0964	0.0009	1.49	2.23
Klrk1	killer cell lectin-like receptor subfamily K, member 1	0.0964	0.0009	1.49	2.11
Rassf1	Ras association (RalGDS/AF-6) domain family member 1	0.0964	0.0009	1.47	1.89
Slfn8	schlafen 8	0.0964	0.0008	1.33	1.37
Tacstd2	tumor-associated calcium signal transducer 2	0.0964	0.0009	1.38	1.54
Gm38409	predicted gene, 38409	0.0977	0.001	1.38	1.61
Synj2bp	synaptojanin 2 binding protein	0.0989	0.001	1.36	1.69
Lpxn	leupaxin	0.0989	0.001	1.43	1.78
Ctsw	cathepsin W	0.0989	0.001	1.56	2.21
Fbxl5	F-box and leucine-rich repeat protein 5	0.0989	0.001	1.28	1.08
Rpl12	ribosomal protein L12	0.0989	0.001	1.18	0.74
Bmyc	brain expressed myelocytomatosis oncogene	0.0999	0.001	1.53	2.08
Ebpl	emopamil binding protein-like	0.0999	0.001	1.47	1.94
Rpl22l1	ribosomal protein L22 like 1	0.0999	0.001	1.41	1.69
Rpl5	ribosomal protein L5	0.0999	0.001	1.2	0.88
Fam3a	family with sequence similarity 3, member A	0.0999	0.001	1.54	2.19

## Sheet: ShinyGOv0.61 DOWN
50 genes	BP -no significant enrichment		150 unique genes	Smad4	BP - no significant enrichment
	KEGG - no significant enrichment			Gm16838	KEGG - no significant enrichment
				Gm16026
				Armc9
				Dppa2
				Arr3
				Hamp2
				Setd5
				Cfap44
				Olfr1348
				Tg
				Tceal6
				Nbea
				Rnf212
				Dnase1l3
				Morn4
				Speg
				Ptchd4
				Cox6b2
				2210011C24Rik
				C87436
				Rrm2
				Mtap
				Myh13
				Pdap1
				Kcnk6
				Arhgef17
				Zbtb20
				Tmem200b
				Slc25a14
				Gm31169
				Gm32793
				LOC102640586
				Zfp105
				Spata7
				C78532
				Pik3c2b
				Cd59a
				Per2
				Gipc2
				Naprt
				Ccnb2
				Tecpr2
				Olfr1030
				Cfap43
				Lrp4
				Gm13275
				Kif22
				9430063H18Rik
				Spire1
				Olfr744
				Ost4
				Gm13547
				Alg6
				Prph2
				Gm4633
				Tmem256
				Tmprss11b
				Sipa1l3
				Znrf2
				Slc39a4
				1700037H04Rik
				9030624J02Rik
				Cacna2d1
				Spa17
				Spata31d1b
				Wipi1
				Uhrf1
				Nos3
				Gm438
				Neil2
				Sppl2c
				Adamts10
				Ryr1
				Mapk6
				Mettl15
				Cmtm2b
				Gm38485
				Lsamp
				Cbr4
				Cptp
				Inhbe
				F13a1
				4930483O08Rik
				Gfy
				BC068281
				Rfk
				Nkx2-6
				Defa1
				Gm29776
				Lrrc48
				Hsd3b7
				Mfsd2b
				Ccdc17
				Obp1a
				Pip5k1b
				Tuba1c
				Fzr1
				Txn2
				Wdr25
				Ift20
				Iqcd
				Tuba1c
				Tuba1c
				Dnd1
				Tas2r109
				Rimbp2
				Wnt5b
				Gjb1
				Tuba1c
				Gm19576
				Tuba1c
				Celf4
				Thbs1
				P2rx1
				Ahi1
				Pcolce
				Ccni
				Gm7337
				F11r
				Cyp2d26
				Olfr1252
				Eif3k
				Eprs
				Pdzd11
				Dnlz
				Atp5b
				Cdc42ep4
				Eef1d
				Crip2
				Pi4k2b
				Tmem254c
				Sord
				Rpl41
				Ptov1
				Gda
				Dhps
				Isg20
				Tubb4b
				Laptm4a
				Tgif2lx1
				Rpl41
				Trpc4ap
				Psmd4
				Rnaseh2b
				Rpl41
				Bpifa5
				Rpl41
				Gm10257
				Carhsp1
				Rpl28
				Plxnd1
				Atp5b
				H3f3a
				Ptch2
				Eef1d
				Cox6a1
				2310061I04Rik
				Gm10371
				Rsu1
				Ercc1
				Cenpw
				Asun
				Gfod1
				Spred2
				2022-03-03
				Tuba1c
				Pttg1
				4930525G20Rik
				Top2b
				C1qtnf2
				Pabpc1
				Shpk
				Papss2
				Tpt1
				Kdelr1
				Timmdc1
				Dock1
				Batf2
				Cd180
				A130019P10Rik
				Ldlrap1
				Aifm2

## Sheet: ShinyGOv0.61 BP UP
BP ShinyGOv0.61	Enrichment FDR	Genes in list	Total genes	Functional Category
1	2.12159e-07	18	397	Adaptive immune response
2	8.42933e-07	31	1367	Immune response
3	9.41179e-07	41	2299	Immune system process
4	1.57866e-06	29	1281	Regulation of immune system process
5	1.57866e-06	24	901	Positive regulation of immune system process
6	3.20231e-06	21	726	Regulation of immune response
7	1.62275e-05	18	594	Positive regulation of immune response
8	9.04351e-05	15	468	T cell activation
9	0.000107789	11	244	T cell differentiation
10	0.000247097	13	389	Activation of immune response
11	0.000247097	17	661	Lymphocyte activation
12	0.000262549	14	459	Negative regulation of immune system process
13	0.000402443	17	701	Immune effector process
14	0.000402443	9	184	Immune response-activating cell surface receptor signaling pathway
15	0.000523697	18	798	Leukocyte activation
16	0.000600606	9	198	Immune response-regulating cell surface receptor signaling pathway
17	0.000611713	11	312	Immune response-activating signal transduction
18	0.000632546	8	153	Antigen receptor-mediated signaling pathway
19	0.000654914	19	911	Cell activation
20	0.000654914	3	7	Positive regulation of cell-cell adhesion mediated by integrin
21	0.000654914	10	262	Lymphocyte mediated immunity
22	0.000734273	11	327	Immune response-regulating signaling pathway
23	0.000769742	7	117	T cell receptor signaling pathway
24	0.0012087	8	174	Regulation of lymphocyte mediated immunity
25	0.0013603	9	232	Positive regulation of cell-cell adhesion
26	0.0016284	11	363	Lymphocyte differentiation
27	0.00192802	10	306	Leukocyte cell-cell adhesion
28	0.00205798	11	377	Regulation of cell-cell adhesion
29	0.00205798	7	141	Alpha-beta T cell activation
30	0.00226034	8	196	Positive regulation of leukocyte cell-cell adhesion

## Sheet: ShinyGOv0.61 KEGG UP
KEGG ShinyGOv0.61	Enrichment FDR	Genes in list	Total genes
T cell receptor signaling pathway	0.000154722	7	101
Primary immunodeficiency	0.000154722	5	35
Th1 and Th2 cell differentiation	0.000482919	6	86
Hematopoietic cell lineage	0.000531747	6	92
Th17 cell differentiation	0.000669733	6	101
Chagas disease (American trypanosomiasis)	0.000669733	6	103
Natural killer cell mediated cytotoxicity	0.000960955	6	113
Ribosome	0.0132824	5	129
Antigen processing and presentation	0.013776	4	80
JAK-STAT signaling pathway	0.0306456	5	165
Graft-versus-host disease	0.0314691	3	54
Inflammatory bowel disease (IBD)	0.0352033	3	58
Pathways in cancer	0.0438177	9	532
